# Supplementary material for: Psychological distress and its association with socio-demographic factors in a rural district in Bangladesh: A cross-sectional study
Source: PLoS One. 2019 Mar 13;14(3):e0212765. doi: 10.1371/journal.pone.0212765 (PMC6415806; doi:10.1371/journal.pone.0212765)
Supplement: S1 File — (XLSX) [file pone.0212765.s002.xlsx]

## Sheet: Sheet1
Age group
	Mild	Moderate	Severe
Female	23.9	20.5	9.8
Male	21.5	21.3	8.2
