# Supplementary material for: Psychological distress and its association with socio-demographic factors in a rural district in Bangladesh: A cross-sectional study
Source: PLoS One. 2019 Mar 13;14(3):e0212765. doi: 10.1371/journal.pone.0212765 (PMC6415806; doi:10.1371/journal.pone.0212765)
Supplement: S2 File — (XLSX) [file pone.0212765.s003.xlsx]

## Sheet: Sheet1
Age group	Mild		Moderate		Severe
	Female	Male	Female	Male	Female	Male
Total	23.9	21.5	20.5	21.3	9.8	8.2
< 30	25.2	20.5	15.7	18.2	1.9	1.1
30- 39	26.1	23.1	15.4	15.9	1.2	2.2
40- 49	27.8	20.3	16.3	16.4	2.4	2.4
50 - 59	23	26.5	32.8	22	6.6	5.3
60- 69	24.7	23.9	23.4	22.7	12.2	10.1
70 -79	15.3	14.7	26.7	30.4	29	16.8
80+	9.1	18.6	25	22	45.5	25.4
